# Supplementary material for: Anlotinib suppresses tumor progression via blocking the VEGFR2/PI3K/AKT cascade in intrahepatic cholangiocarcinoma
Source: Cell Death Dis. 2020 Jul 24;11(7):573. doi: 10.1038/s41419-020-02749-7 (PMC7381674; doi:10.1038/s41419-020-02749-7)
Supplement: Supplementary file 1 — Supplementary Table 1 [file 41419_2020_2749_MOESM1_ESM.xlsx]

## Sheet: Sheet1
Supplementary Table 1. Primers for RT-PCR assays
Gene	Forward primer (5'-3')	Reverse primer 5'-3'
N-cadherin	5'ATATGCCCAAGACAAAGAGAC 3'	5'CTTCAACTTCTGCTGACTCCT 3'
E-cadherin	5'CCTTCCTCCCAATACATCTCC 3'	5'GGTCGTTGTACTGAATGGTCC 3'
VEGFR2	5'AGTTGGTGGAACATTTGG 3'	5'TACAGGAAACAGGTGAGGTAG 3'
CK19	5'AACGGCGAGCTAGAGGTGA 3'	5'GGATGGTCGTGTAGTAGTGGC3'
Vimentin	5'GACGCCATCAACACCGAGTT 3'	5'CTTTGTCGTTGGTTAGCTGGT 3'
αSMA	5'GGCATTCACGAGACCACCTAC 3'	5'CGACATGACGTTGTTGGCATAC 3'
β-actin	5'AAGGTGACAGCAGTCGGTT 3'	5'TGTGTGGACTTGGGAGAGG 3'
