# Supplementary material for: Anlotinib suppresses tumor progression via blocking the VEGFR2/PI3K/AKT cascade in intrahepatic cholangiocarcinoma
Source: Cell Death Dis. 2020 Jul 24;11(7):573. doi: 10.1038/s41419-020-02749-7 (PMC7381674; doi:10.1038/s41419-020-02749-7)
Supplement: Supplementary file 2 — Supplementary Table 2 [file 41419_2020_2749_MOESM2_ESM.xlsx]

## Sheet: Sheet1
Supplementary Table 2. List of primary antibodies
GENE	Manufacturer	Dilution Ratio
CDK1	Abcam	1:1000
AKT	Cell Signaling Technology	1:800
p-AKT	Cell Signaling Technology	1:800
p-21 Waf1/Cip1	Cell Signaling Technology	1:1000
Cyclin A	Cell Signaling Technology	1:800
Cyclin B1	Cell Signaling Technology	1:800
Survivin	Cell Signaling Technology	1:1000
Bcl-2	Cell Signaling Technology	1:1000
BAX	Cell Signaling Technology	1:1000
E-cadherin	Abcam	1:1000
N-cadherin	Abcam	1:1000
CK19	Cell Signaling Technology	1:1000
Vimentin	Cell Signaling Technology	1:1000
αSMA	Cell Signaling Technology	1:1000
p-VEGFR2	Cell Signaling Technology	1:800
VEGFR2	Cell Signaling Technology	1:800
p-FGFR1	Cell Signaling Technology	1:800
FGFR1	Cell Signaling Technology	1:800
p-PDGFR β	Cell Signaling Technology	1:800
PDGFR β	Cell Signaling Technology	1:800
GAPDH	Beyotime	1:1000
